# Supplementary material for: Overexpression of a ‘Beta’ MYB Factor Gene, VhMYB15, Increases Salinity and Drought Tolerance in Arabidopsis thaliana
Source: Int J Mol Sci. 2024 Jan 26;25(3):1534. doi: 10.3390/ijms25031534 (PMC10855843; doi:10.3390/ijms25031534)
Supplement: Supplementary file 1 [file ijms-25-01534-s001.zip]

Archive with 1 entries (1 files):
- ijms-2808677-supplementary.pdf
